# Supplementary material for: Characterization of the Bacterial Community of Rumen in Dairy Cows with Laminitis
Source: Genes (Basel). 2021 Dec 16;12(12):1996. doi: 10.3390/genes12121996 (PMC8700892; doi:10.3390/genes12121996)
Supplement: Supplementary file 1 [file genes-12-01996-s001.zip]

Archive with 1 entries (1 files):
- genes-1467656-supplementary.pdf
